# Supplementary material for: Lipid Profiling of Alzheimer’s Disease Brain Highlights Enrichment in Glycerol(phospho)lipid, and Sphingolipid Metabolism
Source: Cells. 2021 Sep 29;10(10):2591. doi: 10.3390/cells10102591 (PMC8534054; doi:10.3390/cells10102591)
Supplement: Supplementary file 1 [file cells-10-02591-s001.zip]

Archive with 1 entries (1 files):
- cells-1391474-supplementary.pdf
